# Supplementary material for: Clinical [18F]FSPG Positron Emission Tomography Imaging Reveals Heterogeneity in Tumor-Associated System xc− Activity
Source: Cancers (Basel). 2024 Apr 8;16(7):1437. doi: 10.3390/cancers16071437 (PMC11011143; doi:10.3390/cancers16071437)
Supplement: Supplementary file 1 [file cancers-16-01437-s001.zip]

Archive with 1 entries (1 files):
- cancers-2890375-supplementary.pdf
